# Supplementary material for: How Can We Introduce ART into Wild Felid Conservation in Practice? Joint Experience in Semen Collection from Captive Wild Felids in Europe
Source: Animals (Basel). 2022 Mar 30;12(7):871. doi: 10.3390/ani12070871 (PMC8997001; doi:10.3390/ani12070871)
Supplement: Supplementary file 1 [file animals-12-00871-s001.zip]

Archive with 2 entries (2 files):
- Suppl Material S2.pdf
- Suppl Material Table S1.pdf
